# Supplementary material for: A qualitative research synthesis of contextual factors contributing to female overweight and obesity over the life course in sub-Saharan Africa
Source: PLoS One. 2019 Nov 4;14(11):e0224612. doi: 10.1371/journal.pone.0224612 (PMC6827897; doi:10.1371/journal.pone.0224612)
Supplement: S2 File — (ZIP) [file pone.0224612.s002.zip]

Archive with 9 entries (5 files):
- Critical Appraisal/
- Critical Appraisal/Critical Appraisal documents_2_.pdf
- Critical Appraisal/Critical Appraisal documents.pdf
- __MACOSX/
- __MACOSX/Critical Appraisal/
- __MACOSX/Critical Appraisal/._Critical Appraisal documents.pdf
- Critical Appraisal 2/
- Critical Appraisal 2/Critical Appraisal documents.pdf
- Critical Appraisal 2/Critical Appraisal documents_2_.pdf
